# Supplementary material for: Association between renal function trajectories and risk of cardiovascular disease: a prospective cohort study
Source: Ann Med. 2024 Dec 1;56(1):2427907. doi: 10.1080/07853890.2024.2427907 (PMC12002098; doi:10.1080/07853890.2024.2427907)
Supplement: Supplemental Material [file IANN_A_2427907_SM2499.zip]

Archive with 7 entries (6 files):
- suppl_data/
- suppl_data/captions and notes.docx
- suppl_data/Figure S1.tif
- suppl_data/Figure S2.tif
- suppl_data/Figure S3.tif
- suppl_data/Table S1.docx
- suppl_data/Table S2.docx
